# Supplementary material for: Identification and Functional Analysis of Long Non-coding RNAs in Human Pulmonary Microvascular Endothelial Cells Subjected to Cyclic Stretch
Source: Front Physiol. 2021 Apr 1;12:655971. doi: 10.3389/fphys.2021.655971 (PMC8047408; doi:10.3389/fphys.2021.655971)
Supplement: Supplementary file 1 [file Table_1.XLSX]

## Sheet: Sheet1
Accession Number	Database Source	p-value	Fold Change	Gene Feature	Rank (by p-value)
n409372	NONCODE	3.5e-05	2.0567	up	1
NR_033752	RefSeq	4e-05	2.15666	up	2
ENST00000459047	ENSEMBL	6.9e-05	2.07281	up	3
n326536	NONCODE	0.000352	1.96242	up	4
n381758	NONCODE	0.00036	-1.83006	down	5
ENST00000528922	ENSEMBL	0.00057	1.70151	up	6
n341590	NONCODE	0.000895	2.07141	up	7
NR_002827	RefSeq	0.001218	-1.50721	down	8
n334787	NONCODE	0.001761	2.17751	up	9
n326579	NONCODE	0.001862	1.49662	up	10
ENST00000413645	ENSEMBL	0.002499	-1.56883	down	11
ENST00000434560	ENSEMBL	0.002639	1.73143	up	12
n340518	NONCODE	0.002834	-1.64611	down	13
NR_036443	RefSeq	0.003052	-1.5252	down	14
n325598	NONCODE	0.003458	-1.50575	down	15
NR_002824	RefSeq	0.003681	-1.51234	down	16
n333661	NONCODE	0.003749	1.51083	up	17
n340445	NONCODE	0.004087	1.65262	up	18
n346472	NONCODE	0.004297	-1.47877	down	19
TCONS_l2_00030383-XLOC_l2_015639	Broad TUCP	0.004518	1.41074	up	20
TCONS_00020285-XLOC_009629	Rinn lincRNA	0.004786	1.49528	up	21
n345091	NONCODE	0.005022	1.62228	up	22
NR_029503	RefSeq	0.005209	1.89127	up	23
n378237	NONCODE	0.005251	-1.43219	down	24
n346292	NONCODE	0.005677	-1.44329	down	25
n410329	NONCODE	0.00569	1.6365	up	26
ENST00000408542	ENSEMBL	0.006233	-1.42251	down	27
n335562	NONCODE	0.006288	-1.6679	down	28
NR_036432	RefSeq	0.006488	-1.44846	down	29
n341021	NONCODE	0.006678	-1.42673	down	30
NR_029493	RefSeq	0.006735	1.45586	up	31
TCONS_00018195-XLOC_008477	Rinn lincRNA	0.007125	-1.38654	down	32
TCONS_00020990-XLOC_010255	Rinn lincRNA	0.007489	-1.53313	down	33
n385434	NONCODE	0.00752	1.73879	up	34
n333545	NONCODE	0.007985	2.07016	up	35
n383730	NONCODE	0.008406	1.47251	up	36
TCONS_00020286-XLOC_009630	Rinn lincRNA	0.008591	1.50349	up	37
n337816	NONCODE	0.00897	1.56494	up	38
n341321	NONCODE	0.00898	1.71617	up	39
n332606	NONCODE	0.009344	-1.42544	down	40
TCONS_l2_00009683-XLOC_l2_005186	Broad TUCP	0.010735	-1.48887	down	41
ENST00000363216	ENSEMBL	0.01088	1.48257	up	42
ENST00000544279	ENSEMBL	0.011075	1.45087	up	43
TCONS_l2_00007075-XLOC_l2_003902	Broad TUCP	0.012245	1.39141	up	44
n342543	NONCODE	0.012829	1.3521	up	45
n406639	NONCODE	0.014825	1.31371	up	46
n326535	NONCODE	0.015051	1.52833	up	47
ENST00000384494	ENSEMBL	0.015109	-1.52022	down	48
ENST00000384794	ENSEMBL	0.015906	-1.39803	down	49
n338385	NONCODE	0.016166	-1.48104	down	50
n334777	NONCODE	0.016307	1.44527	up	51
n335470	NONCODE	0.016481	1.9884	up	52
TCONS_l2_00009682-XLOC_l2_005185	Broad TUCP	0.016496	-1.35324	down	53
n337322	NONCODE	0.016943	1.89759	up	54
n334213	NONCODE	0.018357	1.52187	up	55
ENST00000365207	ENSEMBL	0.018513	-1.36305	down	56
n340517	NONCODE	0.018796	-1.54134	down	57
n339038	NONCODE	0.018937	-1.36408	down	58
n340470	NONCODE	0.020044	1.46383	up	59
n4541	NONCODE	0.020158	-1.59742	down	60
TCONS_l2_00010456-XLOC_l2_005449	Broad TUCP	0.020403	-1.30136	down	61
NR_001298	RefSeq	0.020512	-1.45026	down	62
n341987	NONCODE	0.020556	-1.34887	down	63
OTTHUMT00000323903	Havana transcript	0.020701	-1.3328	down	64
n346296	NONCODE	0.020964	1.30667	up	65
ENST00000459317	ENSEMBL	0.021211	-1.31844	down	66
ENST00000501740	ENSEMBL	0.021252	-1.82656	down	67
n337687	NONCODE	0.021338	-1.37257	down	68
NR_002201	RefSeq	0.021463	1.32763	up	69
ENST00000364829	ENSEMBL	0.021637	-1.39823	down	70
OTTHUMT00000321641	Havana transcript	0.021941	-1.37844	down	71
n342343	NONCODE	0.022128	-1.41546	down	72
TCONS_00026359-XLOC_012711	Rinn lincRNA	0.022755	1.36982	up	73
n336794	NONCODE	0.023108	1.36688	up	74
ENST00000384785	ENSEMBL	0.023599	-1.36282	down	75
n340967	NONCODE	0.023641	1.36543	up	76
TCONS_00018410-XLOC_008694	Rinn lincRNA	0.023901	1.49412	up	77
n339092	NONCODE	0.023906	1.33975	up	78
ENST00000438686	ENSEMBL	0.023953	1.31142	up	79
NR_036466	RefSeq	0.024192	-1.33793	down	80
NR_029960	RefSeq	0.02422	-1.37698	down	81
n340862	NONCODE	0.024246	1.3094	up	82
n334772	NONCODE	0.024267	-1.36817	down	83
n383603	NONCODE	0.024275	1.32911	up	84
n336648	NONCODE	0.024504	1.62216	up	85
ENST00000333482	ENSEMBL	0.024813	1.37978	up	86
n324739	NONCODE	0.025055	-1.5873	down	87
n324399	NONCODE	0.025174	-1.35274	down	88
TCONS_00021085-XLOC_009678	Rinn lincRNA	0.025194	1.40162	up	89
TCONS_00015037-XLOC_007118	Rinn lincRNA	0.025681	-1.29686	down	90
n342051	NONCODE	0.025741	-1.26821	down	91
ENST00000408216	ENSEMBL	0.026458	-1.30215	down	92
NR_003030	RefSeq	0.026557	1.47824	up	93
TCONS_00018230-XLOC_008510	Rinn lincRNA	0.026596	-1.40704	down	94
TCONS_00013573-XLOC_006226	Rinn lincRNA	0.026783	-1.34163	down	95
n293	NONCODE	0.027872	-1.30156	down	96
ENST00000411107	ENSEMBL	0.02788	1.52473	up	97
n341109	NONCODE	0.028485	1.29101	up	98
n333984	NONCODE	0.028545	1.69335	up	99
TCONS_00012365-XLOC_005930	Rinn lincRNA	0.028659	-1.41533	down	100
ENST00000549807	ENSEMBL	0.028716	1.59834	up	101
ENST00000408244	ENSEMBL	0.029182	-1.33354	down	102
TCONS_00020033-XLOC_009349	Rinn lincRNA	0.029543	-1.33535	down	103
TCONS_l2_00028644-XLOC_l2_014720	Broad TUCP	0.029956	-1.3716	down	104
n381626	NONCODE	0.030099	1.31407	up	105
ENST00000434996	ENSEMBL	0.030486	1.24285	up	106
TCONS_00001662-XLOC_001002	Rinn lincRNA	0.030647	-1.37673	down	107
ENST00000408820	ENSEMBL	0.030859	-1.31046	down	108
ENST00000408155	ENSEMBL	0.030859	-1.31046	down	109
OTTHUMT00000310444	Havana transcript	0.031243	-1.34251	down	110
TCONS_l2_00004170-XLOC_l2_001954	Broad TUCP	0.031391	1.3009	up	111
NR_002765	RefSeq	0.031593	1.44979	up	112
NR_031604	RefSeq	0.031692	-1.30609	down	113
n339292	NONCODE	0.032199	1.4324	up	114
n333267	NONCODE	0.032482	1.2731	up	115
n344931	NONCODE	0.033057	1.34844	up	116
n341651	NONCODE	0.03315	1.5429	up	117
n334561	NONCODE	0.033311	1.5393	up	118
ENST00000517168	ENSEMBL	0.033582	-1.25029	down	119
TCONS_l2_00010459-XLOC_l2_005457	Broad TUCP	0.033649	-1.35753	down	120
n341497	NONCODE	0.034055	-1.31235	down	121
n338577	NONCODE	0.034309	-1.40081	down	122
TCONS_00021547-XLOC_010378	Rinn lincRNA	0.034312	1.37207	up	123
n384802	NONCODE	0.034499	1.32167	up	124
ENST00000416076	ENSEMBL	0.034798	1.47887	up	125
TCONS_00007758-XLOC_003943	Rinn lincRNA	0.035125	-1.3435	down	126
ENST00000502356	ENSEMBL	0.035845	1.24875	up	127
NR_039824	RefSeq	0.036139	1.32961	up	128
n339482	NONCODE	0.036147	1.46709	up	129
ENST00000411381	ENSEMBL	0.0367	-1.27796	down	130
n340425	NONCODE	0.036848	-1.28316	down	131
ENST00000450531	ENSEMBL	0.03749	-1.32246	down	132
TCONS_00019829-XLOC_009033	Rinn lincRNA	0.037724	-1.38308	down	133
ENST00000459059	ENSEMBL	0.038187	-1.68194	down	134
n341000	NONCODE	0.038319	-1.28152	down	135
NR_000005	RefSeq	0.038335	1.30368	up	136
ENST00000384590	ENSEMBL	0.038704	-1.40141	down	137
n339007	NONCODE	0.038953	1.30965	up	138
n338814	NONCODE	0.039193	1.55624	up	139
NR_030334	RefSeq	0.039528	1.45794	up	140
ENST00000456087	ENSEMBL	0.039653	1.47399	up	141
ENST00000516138	ENSEMBL	0.04051	-1.23267	down	142
ENST00000516419	ENSEMBL	0.040606	-1.26622	down	143
ENST00000516702	ENSEMBL	0.040978	-1.49481	down	144
ENST00000448580	ENSEMBL	0.041194	-1.366	down	145
n338209	NONCODE	0.041256	1.42115	up	146
n341229	NONCODE	0.041378	1.27822	up	147
n338182	NONCODE	0.041508	-1.33328	down	148
ENST00000516707	ENSEMBL	0.041578	1.37496	up	149
ENST00000420594	ENSEMBL	0.041823	1.24524	up	150
NR_003217	RefSeq	0.041973	-1.35116	down	151
TCONS_00028033-XLOC_013712	Rinn lincRNA	0.04242	-1.31394	down	152
n378384	NONCODE	0.042498	1.45845	up	153
n326089	NONCODE	0.042584	-1.28416	down	154
ENST00000391224	ENSEMBL	0.042646	-1.56768	down	155
OTTHUMT00000334260	Havana transcript	0.04273	1.31195	up	156
n406954	NONCODE	0.04345	1.24279	up	157
ENST00000420287	ENSEMBL	0.04411	-1.27042	down	158
NR_030228	RefSeq	0.044133	-1.33685	down	159
n338995	NONCODE	0.044232	-1.27312	down	160
n341154	NONCODE	0.044707	-1.28326	down	161
ENST00000437683	ENSEMBL	0.044733	-1.24981	down	162
n380948	NONCODE	0.044881	1.43642	up	163
ENST00000459591	ENSEMBL	0.04503	1.35596	up	164
ENST00000432268	ENSEMBL	0.045531	1.4356	up	165
n345593	NONCODE	0.045718	1.2775	up	166
TCONS_00024173-XLOC_011535	Rinn lincRNA	0.045799	1.22705	up	167
TCONS_00029967-XLOC_014452	Rinn lincRNA	0.046168	-1.29455	down	168
n337977	NONCODE	0.046171	-1.45073	down	169
n335175	NONCODE	0.046345	1.23893	up	170
NR_026680	RefSeq	0.046747	-1.30704	down	171
TCONS_00013748-XLOC_006388	Rinn lincRNA	0.046906	-1.32441	down	172
TCONS_00003974-XLOC_001788	Rinn lincRNA	0.046911	1.31537	up	173
TCONS_l2_00009685-XLOC_l2_005187	Broad TUCP	0.047844	-1.26115	down	174
n341332	NONCODE	0.047943	-1.31157	down	175
n324670	NONCODE	0.047987	1.22434	up	176
n339975	NONCODE	0.048091	1.30856	up	177
TCONS_00018504-XLOC_008812	Rinn lincRNA	0.048107	-1.28283	down	178
OTTHUMT00000365862	Havana transcript	0.048211	1.33395	up	179
ENST00000401160	ENSEMBL	0.048283	-1.38063	down	180
n387641	NONCODE	0.048351	-1.24395	down	181
TCONS_00021755-XLOC_010350	Rinn lincRNA	0.048372	-1.25924	down	182
TCONS_l2_00021371-XLOC_l2_011327	Broad TUCP	0.048494	-1.27829	down	183
ENST00000440714	ENSEMBL	0.048585	-1.26004	down	184
n345115	NONCODE	0.048655	-1.47455	down	185
ENST00000515086	ENSEMBL	0.048725	-1.27414	down	186
n383855	NONCODE	0.048749	1.28316	up	187
n339651	NONCODE	0.048772	1.33914	up	188
OTTHUMT00000365218	Havana transcript	0.048775	-1.37455	down	189
n337754	NONCODE	0.049029	-1.26714	down	190
n335592	NONCODE	0.049061	-1.3155	down	191
n379600	NONCODE	0.049393	-1.67158	down	192
ENST00000446301	ENSEMBL	0.049715	1.26149	up	193
ENST00000517095	ENSEMBL	0.049741	1.28661	up	194
TCONS_00030002-XLOC_014487	Rinn lincRNA	0.049779	-1.28322	down	195
TCONS_00029991-XLOC_014476	Rinn lincRNA	0.049779	-1.28322	down	196
n408069	NONCODE	0.049806	-1.27782	down	197
OTTHUMT00000276143	Havana transcript	0.049864	-1.31406	down	198
TCONS_00003144-XLOC_001930	Rinn lincRNA	0.049866	-1.26504	down	199
