# Supplementary material for: Identification and Functional Analysis of Long Non-coding RNAs in Human Pulmonary Microvascular Endothelial Cells Subjected to Cyclic Stretch
Source: Front Physiol. 2021 Apr 1;12:655971. doi: 10.3389/fphys.2021.655971 (PMC8047408; doi:10.3389/fphys.2021.655971)
Supplement: Supplementary file 2 [file Table_2.XLSX]

## Sheet: Sheet1
Gene Symbol	Accession Number	p-value	Fold Change	Gene Feature	Rank (by p-value)
STC1	NM_003155	0.000116	2.40758	up	1
IL1A	NM_000575	0.00065	2.41228	up	2
PTGS2	NM_000963	0.000818	2.09033	up	3
BHLHE40	NM_003670	0.000887	1.66617	up	4
ZC3H12C	NM_033390	0.001021	1.94137	up	5
LPXN	NM_001143995	0.001347	1.49307	up	6
MPP4	NM_033066	0.001392	1.77363	up	7
DOCK10	NM_014689	0.002044	1.60899	up	8
FOXF1	NM_001451	0.002079	1.47004	up	9
IL8	NM_000584	0.002153	2.56687	up	10
POSTN	NM_001135934	0.002188	-1.79607	down	11
SESN3	NM_144665	0.002252	-1.60866	down	12
ZNF175	NM_007147	0.002667	1.56682	up	13
EID3	NM_001008394	0.003587	1.50222	up	14
HMOX1	NM_002133	0.004067	1.65166	up	15
PTGR1	NM_001146108	0.004111	1.75615	up	16
NAV3	NM_014903	0.004215	1.86961	up	17
NQO1	NM_000903	0.004274	1.87908	up	18
NEDD9	NM_006403	0.00505	1.66144	up	19
MESDC1	NM_022566	0.005243	1.40914	up	20
BGN	NM_001711	0.005614	-1.5793	down	21
TGFB2	NM_001135599	0.005851	-1.46956	down	22
SSH1	NM_001161330	0.00596	1.52405	up	23
MGARP	NM_032623	0.006029	-1.75089	down	24
NFKBIZ	NM_001005474	0.006909	1.82037	up	25
IL33	NM_001199640	0.007958	-2.42048	down	26
CNKSR3	NM_173515	0.008027	1.55048	up	27
IL1B	NM_000576	0.008477	1.53501	up	28
EMP1	NM_001423	0.009139	1.3902	up	29
RPA4	NM_013347	0.009777	1.45229	up	30
TRDV1	ENST00000390452	0.009851	-1.47626	down	31
HBEGF	NM_001945	0.010237	1.48986	up	32
ADRB2	NM_000024	0.010266	1.42201	up	33
SLC7A11	NM_014331	0.012556	2.16074	up	34
MMP1	NM_001145938	0.01301	1.87386	up	35
SLC3A2	NM_001012662	0.013663	1.38228	up	36
FERMT3	NM_031471	0.013811	1.43797	up	37
ITGA11	NM_001004439	0.014963	1.49677	up	38
RND1	NM_014470	0.015122	1.54973	up	39
SULT1E1	NM_005420	0.015221	-2.03546	down	40
G6PD	NM_000402	0.015567	1.33584	up	41
MGP	NM_000900	0.016323	-1.46382	down	42
CYP1A1	NM_000499	0.017035	1.91038	up	43
TOX	NM_014729	0.01708	-1.37007	down	44
EGR1	NM_001964	0.017717	1.77532	up	45
BMP2	NM_001200	0.020194	1.35531	up	46
IFI44L	NM_006820	0.02057	-1.80923	down	47
ITPR2	NM_002223	0.020605	-1.32828	down	48
IFNE	NM_176891	0.02098	1.64203	up	49
YRDC	NM_024640	0.021455	1.32191	up	50
SOX18	NM_018419	0.021806	-1.3942	down	51
ABL2	NM_001136001	0.023003	1.33546	up	52
SLC4A7	NM_003615	0.024105	1.30847	up	53
GCLM	NM_002061	0.025677	1.46698	up	54
TRIB1	NM_025195	0.026656	1.48729	up	55
PLAU	NM_001145031	0.027541	1.34101	up	56
GPR183	NM_004951	0.027551	1.53872	up	57
DHCR7	NM_001163817	0.02983	1.43447	up	58
PLLP	NM_015993	0.030582	-1.33756	down	59
B3GALT2	NM_003783	0.032228	-1.34178	down	60
KLF2	NM_016270	0.032738	1.47841	up	61
TFEC	NM_001018058	0.035101	1.3901	up	63
STRIP2	NM_001134336	0.035121	1.28767	up	64
TLR4	NM_003266	0.035155	1.29719	up	65
LIPG	NM_006033	0.0352	1.38681	up	66
KYNU	NM_001032998	0.035333	1.31056	up	67
IFI6	NM_002038	0.035625	-1.44883	down	68
DHCR24	NM_014762	0.035753	1.31535	up	69
NRCAM	NM_001037132	0.036708	1.31847	up	70
ALAS1	NM_000688	0.038132	1.28004	up	71
TXNRD1	NM_001093771	0.03917	1.49088	up	72
OR2B3	NM_001005226	0.039467	-1.37475	down	73
FLRT2	NM_013231	0.040312	-1.30367	down	74
KLF7	NM_003709	0.040445	1.38265	up	75
FN3KRP	NM_024619	0.040564	1.26732	up	76
LDB2	NM_001130834	0.040955	-1.31974	down	77
PLXND1	NM_015103	0.041237	-1.27725	down	78
S1PR3	ENST00000375846	0.041583	1.33007	up	79
ST3GAL6	NM_006100	0.041909	1.26101	up	80
TIPARP	NM_001184717	0.042364	1.44469	up	81
HSPG2	NM_005529	0.042389	-1.27614	down	82
ANPEP	NM_001150	0.042492	1.50619	up	83
SYNJ2	NM_001178088	0.042744	1.29011	up	84
IPMK	NM_152230	0.042932	1.5279	up	85
DGKD	NM_003648	0.043451	1.26522	up	86
TNFAIP3	NM_006290	0.044094	1.52556	up	87
PGD	NM_002631	0.044193	1.39556	up	88
KCNJ2	NM_000891	0.045024	1.29487	up	89
GABBR2	NM_005458	0.045627	1.34267	up	90
PNP	NM_000270	0.046022	1.28144	up	91
MALL	NM_005434	0.046606	1.27927	up	92
PHF21A	NM_001101802	0.0467	-1.28756	down	93
CDCP1	NM_022842	0.048816	1.31947	up	94
FBXL13	NM_001111038	0.048979	1.32859	up	95
SLIT2	NM_004787	0.049167	-1.37459	down	96
TMEM200A	NM_052913	0.049251	1.53246	up	97
SLC6A6	NM_001134367	0.049424	1.40249	up	98
